# Supplementary material for: The rostral intralaminar nuclear complex of the thalamus supports striatally mediated action reinforcement
Source: eLife. 2023 Apr 6;12:e83627. doi: 10.7554/eLife.83627 (PMC10079292; doi:10.7554/eLife.83627)
Supplement: Figure 2—figure supplement 1—source data 1. [file elife-83627-fig2-figsupp1-data1.xlsx]

## Sheet: Figure 2 Suppl 1 B
rILN Photometry Signal Z-Score
	Movt Onset -1s	Movt Onset 0s
	-0.0099	0.061557
	-0.01235	0.113455
	-0.04772	0.034769
	0.054442	0.025877
	0.002085	0.247682
	-0.00431	0.114834

## Sheet: Figure 2 Suppl 1 C
rILN Photometry Signal Z-Score
	Max Speed -1s	Max Speed +0.5s
	0.229571	-0.03965
	0.135334	-0.07003
	0.124713	-0.0854
	0.116573	0.117138
	0.270113	-0.1
	0.106764	-0.06953

## Sheet: Figure 2 suppl 1 D
rILN Photometry Signal Z-Score
	Movt Offset -1s	Movt Offset 0s
	-0.10433	-0.07577
	0.012698	-0.02388
	-0.06035	-0.04722
	0.165445	0.07315
	0.119878	0.153401
	-0.14576	-0.03442
