# Supplementary material for: The rostral intralaminar nuclear complex of the thalamus supports striatally mediated action reinforcement
Source: eLife. 2023 Apr 6;12:e83627. doi: 10.7554/eLife.83627 (PMC10079292; doi:10.7554/eLife.83627)
Supplement: Source code 1. [file elife-83627-code1.zip]

Archive with 1 entries (1 files):
- 21-09-2022-RA-eLife-83627/Source Code 1.m
